# Supplementary material for: Genomic Correlates of DNA Damage in Breast Cancer Subtypes
Source: Cancers (Basel). 2021 Apr 27;13(9):2117. doi: 10.3390/cancers13092117 (PMC8123819; doi:10.3390/cancers13092117)
Supplement: Supplementary file 1 [file cancers-13-02117-s001.zip]

Archive with 1 entries (1 files):
- cancers-1176188-supplementary.pdf
